# Supplementary material for: Model to explain dental visit for children aged 0 to 5: Scoping review of birth cohorts
Source: PLoS One. 2025 Jan 8;20(1):e0313922. doi: 10.1371/journal.pone.0313922 (PMC11709264; doi:10.1371/journal.pone.0313922)
Supplement: S1 Annex — (XLSX) [file pone.0313922.s003.xlsx]

## Sheet: Feuil1
Title	Authors	Year of publication	Name of the birth cohort	Country (Location)	Year(s) of cohort start	Number of children included in birth cohort	Number of children included in this study/article	Aim(s) of study	Access to dental care is studied as	Results	Discussion	Conclusion
Acculturation and its impact on the oral health status of Pacific children in New Zealand: findings from the Pacific Islands Families study	Schluter, P. J., Kanagaratnam, S., Taylor, S., & Tautolo, E. S.	2017	Pacific Islands Families (PIF) study	New Zeland	2000	1376	1047	To relate Pacific children’s oral health status to the acculturation classification of their mother, after adjusting for a suite of potentially confounding factors and accounting for the potentially moderating role of Pacific children’s tooth brushing frequency and school dental service (SDS) enrollment which were opined to fall on the causal pathway.	confounding factors	- School dental service (SDS) enrollment was also significantly age dependent (p < 0.001) ranging from 35.8 percent at 2-years to 74.8 percent at 4 years, and again significantly different between acculturation groups (p=0.007) after adjusting for age. Separators had the highest odds of SDS non-enrollment, while assimilators had the lowest. - While acculturation group was significantly related to…	- Immigrant mothers within this cohort, their cultural orientation was maintained for, on average, 12 years before it began to decline while those who lived their entire lives in New Zealand had, on average, an unchanging lower level Pacific cultural orientation	Pacific children carry a disproportionate oral health burden; although when adopting conventional indices, (…) acculturation appeared to have a modest, if any, effect on this burden.
Use of preschool dental services in a New Zealand birth cohort	A. L. Bautrais, D. IM. Flergusson .& F. T. Shannon	1982	Christchrch Child Developement Study	New Zeland (Christchrch)	1977	1265	1084	- To estimate the proportion of children not receiving some form of dental care by 4 years - To examine the relationship between utilisation of preschool dental care services and a series of measures of family social background and the general quality of health care provided to the child.	outcome variable	- 16.7% of the sample had not made at least one visit to a School Dental Nurse or a dentist by the age of 4 years. Straightforward statistical analysis - There were clear and highly significant association between the child's social background (i.e. ethnic status, family income, maternal age, maternal education, family placement and residential mobility) and the rate of utilisation of dental care…	- even with a free and comprehensive preventive programme, a sizeable minority of children still fail to receive dental care. - For a certain defined group of children, failure to receive dental care was just one further aspect in a series of omissions in the provision of health care. - suggests that parents with poor dental health habits may pass these altitudes and practices on to their childre…
Natural history of dental caries: Baseline characteristics of the VicGen birth cohort study.	Chattopadhyay, A., Christian, B., Masood, M., Calache, H., Carpenter, L., Gibbs, L., & Gussy, M.	2020	VicGen	Australia (Victoria)	2008	481	466	This report follows up on the study (...) and aims to understand and describe the baseline characteristics of the children in the VicGen study to inform natural history of dental caries in this population and act as a referral as well as starting point for a series of further analyses to follow subsequently.	a factor with a potential association with dental caries	Although most children had undergone a mouth examination in the first three months of life by some healthcare professional, none of the children had been seen by a dentist or other trained oral healthcare professionals prior to the diagnosis of their dental caries later in life. The “other professionals” (n = 28) examining the mouth were identified as midwife (50%); breastfeeding/lactation consul…	- There was some reported oral screening of children in their first few months of life by non-dental health professionals including midwives, breastfeeding/lactation consultant, hospital nurses, speech pathologists, and staff at breastfeeding clinics. - In our study, though not statistically significantly different, most children with dental caries have not had an oral examination by doctors or p…	Very few of the children had been to a dentist/oral health professional for a routine examination. The substantial burden of dental caries carried by 18-month-old children suggests that standard recommendation of first visit of children to a dentist at two years of age should be revised.
The oral health behaviours and fluid consumption practices of young urban Aboriginal preschool children in south-western Sydney, New South Wales, Australia	George, A., Grace, R., Elcombe, E., Villarosa, A. R., Mack, H. A., Kemp, L., Ajwani, S., Wright, D. C., Anderson, C., Bucknall, N., & Comino, E.	2018	“Gudaga” study	Australie (New South Wales)	2005-2007	149	132	1. What are the oral health concerns and behaviours of Aboriginal children in south-western Sydney? 2. What are the fluid consumption practices of Aboriginal children in south-western Sydney?	secondary outcome variable	- At 24 months of age, fewer than 10% of parents had concerns about their child’s teeth. However, by 60 months of age, just over 20% of parents had concerns about their child’s teeth. - Findings indicated that <5% of children had attended their first dental visit by 24 months of age. - At 60 months of age, this number had increased to just over 20%.	- A low percentage of parents (10%-20%) in this study reported concerns regarding the oral health of the child during the age period of 2-5 years. (…) There may be a disconnect among Aboriginal parents in this study regarding their perceived oral health concerns about the child and actual issues. - The findings also reveal that very few Aboriginal children had consulted dental services during the…	In summary, this study has provided some mixed findings regarding the oral health behaviours and fluid consumption practices of urban Aboriginal children. (…) It does appear that many parents are engaging in poor practices in the early years that can increase the risk of early childhood decay, such as (...) not seeking regular dental check-ups for the child.
Socioeconomic status and risk of dental caries in Japanese preschool children: the Osaka Maternal and Child Health Study	Tanaka, K., Miyake, Y., Sasaki, S., & Hirota, Y.	2013	Osaka Maternal and Child Health Study (OMCHS).	Japan (Osaka)	2001-2003	1002	315	To examine the impact of socioeconomic factors, such as maternal occupation, household income, and parental educational levels, on the risk of dental caries in young Japanese children, using the data set obtained in the Osaka Maternal and Child Health Study (OMCHS).	gustole	- Approximately 40 percent of the children received regular dental . - Maternal education was correlated with paternal education, household income, and maternal employment. Paternal education was correlated with household income. Maternal employment was correlated with household income.
Trajectory of social inequalities in the treatment of dental caries among preschool children in Japan	Aida, J., Matsuyama, Y., Tabuchi, T., Komazaki, Y., Tsuboya, T., Kato, T., Osaka, K., & Fujiwara, T.	2017	Longitudinal Survey of Babies in the 21st Century (LSB21)	Japon	2001	47015	35260	To measure the trajectory of both relative and absolute inequalities in dental caries treatment among preschool children in Japan.	variable	- When the children were 2.5 years of age, the caries treatment rate for all social groups was <10%.(…) When the children were 5.5 years of age, the rate increased to >30% for all social groups. - Absolute inequalities showed significantly widening during the growth of the children between 2.5 and 5.5 years	- Children with lower SES exhibited higher caries treatment rates, with significant widening of absolute inequalities during the growth period. - Although the universal health insurance system covers caries treatment and most local governments provide free medical and dental care for younger children from low-income households, disadvantaged populations tend to underuse dental care. - Children wi…	Study found significant widening of absolute inequalities in dental caries treatment during the growth of preschool children in Japan.
Caries Risk Prediction models in medical healthcare setting	Kalhan, T. A., Un Lam, C., Karunakaran, B., Chay, P. L., Chng, C. K., Nair, R., Lee, Y. S., Fong, M. C. F., Chong, Y. S., Kwek, K., Saw, S. M., Shek, L., Yap, F., Tan, K. H., Godfrey, K. M., Huang, J., & Hsu, C. S.	2020	Growing Up in Singapore Towards healthy Outcomes cohort (GUSTO cohort)	Singapore	2009-2010	1176	535	this study was purposed to build “medical CRA models”, using information available to medical professionals, through a longitudinal mother-offspring cohort study to predict caries formation at 2 and 3 years of age	Potential Risk Predictors for tooth decay	- There was no statistically significant association between maternal regular dental check-ups and the development of tooth decay (ICDAS 2-6) at 2 years (p = 0.78) or at 3 years (p = 0.27). - A correlation has been identified between previous child dental check-up and the development of tooth decay (ICDAS 2-6) at 2 years (p = 0.03) but not at 3 years (p = 0.12).	- The previous child dental check-up was not included in the Caries Risk Prediction models.	This may echo the need in integrating oral health services into the mainstream healthcare system, thus possibly reducing global oral health disparities in children
Identification of Caries Risk Determinants in Toddlers: Results of the GUSTO birth cohort study	Un Lam, C., Khin, L. W., Kalhan, A. C., Yee, R., Lee, Y. S., Chong, M. F., Kwek, K., Saw, S. M., Godfrey, K., Chong, Y. S., & Hsu, C. Y.	2017	Growing Up in Singapore Towards healthy Outcomes cohort (GUSTO cohort)	Singapore	2009-2010	1176	535	To identify biopsychosocial and behavioural risk factors for both ECC (as the primary outcome) and visible plaque (as a secondary outcome), using data collected from pregnancy until 2 years of age.	risk factors for ECC	- 3% of study population have at least one child’s dental visits (9M-24M). - The risk of caries at 2 years of age was associated with child’s dental visits (from 9 to 24 months of age). - Higher plaque accumulation (plaque index greater than 1) has been demonstrated in children with child’s dental visits	- It is likely that parents consider infant teeth to be of low importance and would only seek dental treatment for their children upon symptoms of pain, fever and/or suspected conditions. - Clinical visits were actually a result of child having ECC, rather than a risk factor. - Caregivers reinforced children's frequent brushing after seeing their decayed teeth or a diagnosis/warning from dentists…	The specific problem-driven utilization of dental services in Singapore, in contrast to the prevention-driven approach in Western countries
Oral health and oral health-related behaviour in preschool children: evidence for a social gradient	Van den Branden S, Van den Broucke S, Leroy R, Declerck D, Hoppenbrouwers K.	2013	Smile for Life	Belgium (Flanders)	2003-2004	1057	703	To explore whether a social gradient is present in the oral health status of preschool children as well as in their reported oral health-related behaviour.	an outcome to understand the behavior related to oral health.	- A social gradient was also observed for dental attendance: a higher educational degree of the mother was related to a higher proportion of children having visited the dentist within 6 months before the study took place. A very high proportion of parents from the lowest educational category admitted that they had not yet visited the dentist with their 3year-old child. - For mothers who had only …	- mothers with a low educational level tended to provide delay visiting the dentist with the child. - The oral health-related behaviours, as maternal educational level was positively related with visiting the dentist regularly. - The majority of 3-year-olds have not yet visited the dentist, especially in the lowest education groups. Many parents only take their children to the dentist when proble…	Already in preschool children, a social gradient was observed: the higher the educational level of the mother, the better the oral health of the child and the more desirable the reported behaviours.
Effects of time and socio-economic status on the determinants of oral health-related behaviours of parents of preschool children	Van den Branden, S., Van den Broucke, S., Leroy, R., Declerck, D., & Hoppenbrouwers, K.	2012	Smile for Life	Belgium (Flanders)	2003-2004	1057	703	To assess time trends in parental determinants related to oral health in their preschool child between birth and the age of 5 yr, and to investigate whether maternal educational level, as a proxy for socio-economic status, has an impact on these time trends.	variable	- For dental attendance, highest mean determinant scores were seen for perceived behavioural control and beliefs about long-term outcomes. - There were main effects of maternal educational level for both attitude measures and perceived behavioural control, with higher scores for highly educated mothers. - For age, main effects were seen for all determinants except for beliefs about long-term outc…	- It is possible that the exposure of parents to this information led to an increase in their awareness and attitudes. On the other hand, a decrease of intention scores in these first 3 yr was observed for all behaviours, probably because of barriers arising in daily life that conflicted with the good intentions reported at birth. - The scores of these determinants increased because the child was…	In conclusion, parental determinants of the oral health of their children tend to change as the child grows older without a targeted intervention taking place. More attention should also be given to parents with a lower educational level, as their attitudes, perceived behavioural control, and intentions towards healthy behaviour are less positive and they tend to experience more social pressure.
Dental attendance in preschool children – a prospective study	Leroy, R., Bogaerts, K., Hoppenbrouwers, K., Martens, L. C., & Declerck, D.	2013	Smile for Life – Tandje de Voorste	Belgium (Flanders)	2003-2004	1052	722	1) to investigate what proportion of 3- and 5-yearolds visited the dentist, 2) to describe parents’ experience about the (first) dental visit of their 3- and 5-year-old child, and 3) to explore socio-demographic, parental, and oral health-related factors associated with early dental attendance.	outcome variable	- 62% of 3-year-old children had not visited the dentist yet; onefourth of children had visited the dentist in the preceding 6 months and another 10% in the preceding year. - At the age of 5, 21% of children had not visited the dentist yet; 49% of children had visited the dentist in the preceding 6 months and another 21% in the preceding year. The most important reason for the most recent dental …	- It is important that a child is not brought a first time to the dentist because of an orofacial trauma or after an episode of a toothache, as the child may then associate the dentist with pain and discomfort. This was unfortunately the case in 10% of the cohort examined. - To increase the number of children attending the dentist at young age, special attention should go to those children whose …	This study indicated that 62% and 21% of parents reported that their 3- and 5-year-old child, respectively, had never visited the dentist. The majority of parents reported that their child experienced the first dental visit as pleasant; in most cases, they were cooperative during dental examination and ⁄ or treatment. Promotion campaigns in favour of early dental attendance should focus on firstb…
Influence of maternal characteristics and caregiving behaviours on children's caries experience: An intergenerational approach.	Goettems ML, Nascimento GG, Peres MA, Santos IS, Matijasevich A, Barros AJD, Peres KG, Demarco FF.	2018	Pelotas Birth Cohort Study in Pelotas (Southern Brazil) 2004	Brazil (Pelotas)	2004	1303	1122	1/ Are maternal oral health‐related behaviours and oral health associated with dental caries in preschool children?; 2/ Do maternal caregiving behaviours mediate the association between maternal oral health‐related behaviour and dental caries in preschool children?	Mediators—children's characteristics		- Maternal oral health‐related behaviours are related to maternal behaviour patterns of care, including children's frequency of toothbrushing and dental attendance, which in turn are associated with dental caries. - Oral health‐related behaviours were collected when children were 5 years old and reverse causation, such as mothers brushing children's teeth because children have had treated dental …	An indirect effect of maternal dental anxiety and dental attendance pattern on child dental caries was observed, mediated by caregiving behaviours such as child dental attendance pattern and frequency of toothbrushing.
Are maternal factors predictors of a child’s first dental visit? A birth cohort study in Brazil	Hartwig, A. D., Cademartori, M. G., Demarco, F. F., Bertoldi, A. D., Corrêa, M. B., & Azevedo, M. S.	2022	The 2015 Pelotas (Brazil) birth cohort study	Brazil (Pelotas)	2015	2496	2387	To investigate the association between maternal factors and the dentist-visiting habits of the mother’s offspring within the latter’s first year of life.	outcome variable	- The prevalence of children who visited the dentist during the first year of life was 10.1%. - The average age at the time of visit was 7 months. The reasons for the first visit were as follows: - 90.9% due to a routine checkup/prevention, - 5.4% due to problems without pain, - 3.7% due to painrelated problems. - The use of a dental service during the first year of the child’s life was associate…	- The lack of health literacy in relation to the importance of dental visits during the first year may be a reason for such a low prevalence. - Despite being underfunded, Brazil has the largest public health system in the world, which provides free dental care. - The belief that primary teeth can be salvaged because they will eventually be replaced by permanent teeth is still present in the gener…	An association between maternal use of preventive dental care and a child’s first dental visit during the first year of life was found. Additionally, maternal tooth loss due to dental caries was inversely associated with a child’s first dental visit. Considering patterns of dental service availed by mothers, as well as their dental caries history is necessary to understand and improve patterns in…
Dental caries is associated with dental fear in childhood: findings from a birth cohort study.	Torriani, D. D., Ferro, R. L., Bonow, M. L., Santos, I. S., Matijasevich, A., Barros, A. J., Demarco, F. F., & Peres, K. G.	2014	Pelotas Birth Cohort Study in Pelotas (Southern Brazil) 2004	Brazil (Pelotas)	2004	1303	1129	Estimated the prevalence of dental fear at the age of 5 and assessed the associated factors through a prospective approach.	explanatory variable of dental fear	- 37% of children have ever visited a dentist at age 5 - Age of the first dental visit in months :0-12 : 3.7% ; 13-24 : 8.3%; 25-36 : 9.9%; 37-48 : 9.7%; 49-60 : 5.1% (never visited : 63.2%) - Reason for the first dental visit : Prevention (16.7%) Elective treatment (8.1%) Emergency (9%) Others (2.9%) Never visited (63.3%) - The bivariate analysis showed a higher prevalence of dental fear in chil…	- Children who had their first visit for curative procedures or emergency care had a higher prevalence of dental fear compared with those who visited the dentist for preventive procedures. Considering that the first visit to a dentist can play a pivotal role in the development of attitudes in relation to dental fear, it is important to highlight that children should visit the dentist at an early …	It was found that in 5-year-old children, the severity of dental caries, in addition to being a poor health status, is also a major factor of emotional imbalance in children. This condition affects children independently of their socioeconomic status.
Predictors of dental visits for routine check-ups and for the resolution of problems among preschool children.	Camargo, M. B., Barros, A. J., Frazão, P., Matijasevich, A., Santos, I. S., Peres, M. A., & Peres, K. G.	2012	Pelotas Birth Cohort Study in Pelotas (Southern Brazil) 2004	Brazil (Pelotas)	2004	1303	1129	To estimate the prevalence of dental visits among preschool children and determine the factors associated with using dental services	outcome variable	- Among the children, 37.0% had gone to the dentist at least one time; 67.2% of these were older than 24 months when they went, and 51.7% did not have dental caries. - Routine dental visits and visits for resolution of a problem had higher rates among wealthier mothers with higher levels of education. The rate of routine dental visits was two times higher among children who had followed the recom…	- The majority of teeth affected by disease go untreated - The rate of visits was higher among children whose mothers were wealthier and more educated; this association was more evident for routine visits. - Mothers identify these behaviors (regularly scheduling dentist appointments for themselves and helping their children brush their teeth) as being important and try to encourage these self-car…	Income and schooling, the mother’s behaviors, including providing adequate childcare, regular use of dental services, receiving information about dental health for children, and helping children brush their teeth, also play an important role. Factors related to the child, such as having felt pain in the last six months and belonging to the tertile with the highest level of tooth decay, independen…
Family Health Strategy associated with increased dental visitation among preschool children in Brazil	Feldens, C. A., Fortuna, M. J., Kramer, P. F., Ardenghi, T. M., Vítolo, M. R., & Chaffee, B. W.	2018		Brazil (Porto Allegre)	2008	715	435	Identify contextual, socioeconomic, and child characteristics associated with dental visitation by age 3 years	outcome variable	Only 26% of children had ever visited a dentist by age 3 years, + 40% had ≥1 teeth affected by dental caries, and 31% presented with dental trauma. + Restorative dental treatment was extremely uncommon: cavitated decay comprised 98% of the dmft index. Child dental visitation was positively associated with : + attendance at a Family Health Strategy health center (36% vs. 23%), There was no statist…	- The questionnaire lacked detailed items on dental service utilization, as this was not a focus of the nesting study. - On the other hand, children whose mothers received prenatal care at Family Health Strategy health centers were more likely to have seen a dentist than children whose mothers received care from a traditional health center, suggesting that this mode of service delivery may encour…	This study demonstrated limited dental visitation among preschoolers, as well as socioeconomic inequalities in visitation. Family Health Strategy health centers were associated with greater dental visitation(…). More generally, observed disparities by maternal education reinforce that investments in education and social development yield potential gains in health.
Oral Health Behaviors of Children in Low and High Socioeconomic Status Families	Hamasha, A. A., Warren, J. J., Levy, S. M., Broffitt, B., & Kanellis, M. J.	2006	Iowa Fluoride Study (IFS)	USA (Iowa)	1992-1995	516	198	To compare patterns of oral health behaviors, including consumption of soft drinks, tooth-brushing, and dental visits between children of low and high socioeconomic status participating in the Iowa Fluoride Study.	One of main outcome variable	- Very few children visited the dentist before age 3 for both the low- and high-SES groups. - The proportions of children with dental visits were similar between the 2 groups from ages 12 to 32 months. - Dental visits were significantly higher for the high-SES groups for the time periods at 48, 54, 66 months.		There were differences between low- and high-SES groups in the proportion of children with dental visits
Frequency of reported dental visits and professional fluoride applications in a cohort of children followed from birth to age 3 years	Slayton, R. L., Warren, J. J., Levy, S. M., Kanellis, M. J., & Islam, M.	2002	Iowa Fluoride Study (IFS)	USA (Iowa)	1992-1995	682	340	To report the prevalence of having a dental visit and the occurrence of topical fluoride treatment at the dental visit from birth to age 36 months from an observational, longitudinal study of a cohort of children followed since birth	outcome variable	- There was a statistically significant association between the mother’s level of education and the child’s early dental visit, with more educated mothers more likely to have children with early dental visits (P=0.015). - The association between family income and early dental visits was also statistically significant but this relationship was not linear (P=0.032). Families with both the highest (…	- Guidelines from the Academy of Pediatrics state that pediatricians are able to perform the necessary oral examinations on children prior to their third birthday and that they are also responsible for referring children to the dentist at earlier ages when needed. - Part of the rationale for referring children at 3 years of age rather than 1 year of age is based on difficulties encountered by ped…	1. In this group of children followed since birth, very few (2%) had an initial dental visit by one year of age, increasing to 11% by two years of age and 31% by three years of age. 2. Within the first three years of life, it was uncommon for a child to have received a professional fluoride treatment as part of the dental visit. Only 19% of those with a dental visit by three years of age received…
Dental Visits and Professional Fluoride Applications for Children Ages 3 to 6 in Iowa	Levy, S. M., Broffitt, B., Slayton, R., Warren, J. J., & Kanellis, M. J.	2003	Iowa Fluoride Study (IFS)	USA (Iowa)	1992-1995	1163	1163	To report the prevalence of having a dental visit and the occurrence of topical fluoride treatment at the dental visit from 36 to 72 months of age from an observational, cohort study of children followed longitudinally since birth.	outcome variable	- The percentage of children who had been to the dentist increased to 71% at age 4 and 88% at age 5. The cumulative percentages of subjects with dental visits increased substantially from 32% (36 months) to 88% (60 months). - Differences in dental visit rates, differences are seen in visit rates by first child status (less likely to have a dental visit; (p=.03), family income (high=more likely; p…	The sample was primarily white and of a higher SES than the general population, due primarily to the demographics of the state, affecting recruitment and the greater attrition among those of lower SES. The behavior of this group cannot, therefore, be assumed to represent the behavior of the general population. Thus, there is an overestimation of dental visits in this study, reflecting those who w…	1. Almost all children without a dental visit by age 3 had one by age 6. 2. Dental visit rates were higher in children from families with higher income levels and in families where the mothers had higher levels of education.
Relationship between medical well baby visits and first dental examinations for young children in Medicaid.	Chi, D. L., Momany, E. T., Jones, M. P., Kuthy, R. A., Askelson, N. M., Wehby, G. L., & Damiano, P. C.	2013	Retrospective cohort study based on Iowa Medicaid enrollment	USA (Iowa)	2000	14 364	6322	(1) young children with more Well Baby Visits are more likely to have earlier first dental examinations than those with fewer Well Baby Visits, (2) young children with earlier first Well Baby Visits are more likely to have earlier first dental examinations, (3) other social and behavioral factors are associated with earlier first dental examinations.	one of main predictor variables	- Fewer than 2% of children had a first dental examination by age 12 months and about 25% had an examination before age 3 years. About 10% of children had their first dental examination after age 3 years but before age 41 months and 35% had an examination after age 41 months. - Nearly 30% of children had no first dental examination. - Children with more WBVs in period 2 (between ages 1 and 2) and…	- significant relationships between preventive medical and preventive dental care use and first preventive dental visits - the timing of the first well baby visits was not related to the timing of the first examination - additional benefits associated with having a usual source of medical care. Seeing the same medical provider increases the likelihood of consistent anticipatory guidance and may f…	Few children see a dentist by age 12 months, however, which motivates efforts to identify the factors related to earlier first dental examinations. In our study, more WBVs between ages 1 to 2 and 2 to 3 years were significantly associated with earlier first dental examinations. Although this finding provides additional evidence for a relationship between preventive medical and dental care use, it…
Is Dental Utilization Associated with Oral Health Literacy?	Burgette, J. M., Lee, J. Y., Baker, A. D., & Vann, W. F., Jr	2016	The Carolina Oral Health Literacy (COHL)	USA (North Carolina)	2008	1274	1277	To examine the pattern of association between dental utilization and oral health literacy (ohl)	the main independent variable	- After adjusting for age, education, race, marital status, and self-efficacy, dental utilization was still not significantly associated with oral health literacy; moreover, this lack of association was unaltered with the absence of self-efficacy in the model or with the inclusion of dental knowledge. - No significant association between dental utilization and oral health literacy	- The reason for the visit may play an important factor in understanding the relationship between dental utilization and oral health literacy. - More acute health care utilization and less preventive health care utilization may be associated with general health literacy, the association is not entirely consistent.	The current study illustrates a pattern of association between dental utilization and OHL, which should be distinguished from causality. Due to the possibility of OHL’s influencing dental utilization, there is a causal loop that cannot be disentangled from the inverse relationship. Despite the lack of causal implications, this investigation illustrates no significant pattern of association betwee…
Effects of WIC Participation on Children’s Use of Oral Health Services	Lee, J. Y., Rozier, R. G., Norton, E. C., Kotch, J. B., & Vann, W. F., Jr	2004	Special Supplemental Nutrition Program for Women, Infants, and Children (WIC)	USA (North Carolina)	1992	49795	21277	To determine whether, compared with Medicaid children who did not participate in WIC, preschool-aged Medicaid children enrolled in WIC had an increased likelihood of having had a dental visit and whether it was of a certain type (preventive, restorative, or emergency.	outcome variable	- In each observation year, 7% of the sample had a dental visit of any type, 6% had a preventive visit, 2% had a restorative visit, and 1% had an emergency visit. Overall, 12 .1% of the cohort used oral health services before the age of 5 years Dental visits for children under 5 are associated with : - children’s WIC (Women, Infants, and Children) participation, - Medicaid enrollment, - household…	- Our findings indicate that children who participate in WIC are more likely to have a dental visit, thus increasing their access to oral health care. (...) Our results also showed that young children participating in the WIC program are more likely to use preventive and restorative services and are less likely to use emergency services than WIC nonparticipants. These findings suggest that childr…	The use of dental care is enhanced among children participating in WIC services
